# Supplementary material for: A polyamine acetyltransferase regulates the motility and biofilm formation of Acinetobacter baumannii
Source: Nat Commun. 2023 Jun 14;14:3531. doi: 10.1038/s41467-023-39316-5 (PMC10267138; doi:10.1038/s41467-023-39316-5)
Supplement: Supplementary file 4 — Source Data [file 41467_2023_39316_MOESM4_ESM.xlsx]

## Sheet: Figure 1b
Figure 1b	twitching motility measured as growth zone around the inoculation site of bacteria, area in cm2
	condition
	WT	Δdpa	WT +DAP	Δdpa +DAP
	0.677	1.865	1.24	0.74
	1.209	2.006	1.325	0.975
	1.139	3.331	1.61	1.514
	1.748	2.2	1.692	1.505
	1.309	3.582	1.451	0.953
	1.155	2.863	2.873	1.854
	2.415	2.822	2.157	1.16
	2.017	3.342	2.751	1.613
	1.727	3.067	3.008	1.993

## Sheet: Figure 1c
Figure 1c	biofilm formation quantified by crystal violet staining, OD 580/600 nm
	condition
	WT pUC	Δdpa pUC	Δdpa p-dpa
	5.10504	2.53451	5.45172
	4.61048	2.78012	6.73376
	3.85204	1.83819	4.06824
	4.37004	1.70736	6.89602
	4.13237	3.36456	5.17986

## Sheet: Figure 1d
Figure 1d
	RT-qPCR, stationary vs exponential, transcript fold change
	dpa	tuf
	1.41048	0.447762
	3.86347	0.391318
	0.163131	0.284643
	0.800048	0.574096
	2.19343	0.639179
	1.01927	0.810939
	1.77614	0.868218

## Sheet: Figure 1e
Figure 1e
	RT-qPCR, pellicle vs planktronic, transcript fold change
	dpa	tuf
	5.05315	0.626871
	5.36388	0.962388
	5.59664	2.56682

## Sheet: Figure 1f
Figure 1f
	RT-qPCR, cell-adhered vs planktonic, transcript fold change
	dpa	tuf
	3.14105	1.07431
	24.9596	0.852872
	5.50351	1.05102

## Sheet: Figure 2a
Figure 2a
	Protein extract autoradiography and corresponding coomassie stained SDS-PAGE, area of the gel corresponding to the described experiment used in the manuscript is boxed
	RNA extract autoradiography and corresponding methylene blue stained SDS-PAGE, area of the gel corresponding to the described experiment used in the manuscript is boxed
	small molecule extract TLC autoradiography, area of the TLC plate corresponding to the described experiment used in the manuscript is boxed

## Sheet: Figure 2b
Figure 2b
	Autoradiography of A. baumannii small molecule extract and commercial polyamine substrates, area cropped for publication is boxed

## Sheet: Figure 2c
Figure 2c
	Acetylation of polyamines by DTNB method
	substrate	enzyme
		AbDpa	AbDpa	AbDpa	EcSpeG	EcSpeG	EcSpeG	AbHpa2	AbHpa2	AbHpa2	SeAac(6')-Iy	SeAac(6')-Iy	SeAac(6')-Iy
	DAP	0.445916	0.442692	0.453701	0.0491029	0.047339	0.0426556	0.00202542	0.0009306	-0.00332705	0.0157715	0.012852	0.00780366
	DAB	0.0873	0.0849279	0.084198	0.0908886	0.0785415	0.0523873	0.00488413	0.00354601	0.00537072	0.0158324	0.0136427	0.0145551
	CAD	0.0219755	0.0217931	0.0220972	0.356748	0.299209	0.311192	0.00476248	0.00214707	0.00415425	0.00640472	0.00567484	0.00786449
	SPMN	0.209555	0.232972	0.247327	0.554364	0.563792	0.57699	0.0336537	0.0276321	0.0489812	0.489769	0.541165	0.564522
	SPD	0.0363907	0.040101	0.0388845	0.598583	0.610565	0.60503	0.0129128	0.00938507	0.0115139	0.42262	0.257241	0.297871

## Sheet: Figure 2d
Figure 2d
	Acetylation of 1,3-DAP and mono-acetylated DAP by DTNB method
	substrate
	DAP	acDAP	DAP + 0.5 acDAP	DAP + 1 acDAP	DAP + 2 acDAP	DAP + 5 acDAP	DAP +10 acDAP
	0.366176	0.0474606	0.311435	0.318734	0.295621	0.318125	0.329682
	0.354011	0.0462441	0.316909	0.312651	0.317517	0.327857	0.342455
	0.362527	0.0425947	0.35097	0.324208	0.349754	0.341847	0.358269
